# Supplementary material for: MAFin: motif detection in multiple alignment files
Source: Bioinformatics. 2025 Mar 19;41(4):btaf125. doi: 10.1093/bioinformatics/btaf125 (PMC11978385; doi:10.1093/bioinformatics/btaf125)
Supplement: btaf125_Supplementary_Data [file btaf125_supplementary_data.zip]

Archive with 1 entries (1 files):
- Supplementary Material MAFin.pdf
